# Supplementary material for: P-Type ATPase Apt1 of the Fungal Pathogen Cryptococcus neoformans Is a Lipid Flippase of Broad Substrate Specificity
Source: J Fungi (Basel). 2021 Oct 8;7(10):843. doi: 10.3390/jof7100843 (PMC8537059; doi:10.3390/jof7100843)
Supplement: Supplementary file 1 [file jof-07-00843-s001.zip]

Archive with 1 entries (1 files):
- jof-1342704-supplementary.pdf
